# Supplementary material for: Lack of detection of host associated differences in Newcastle disease viruses of genotype VIId isolated from chickens and geese
Source: Virol J. 2012 Sep 13;9:197. doi: 10.1186/1743-422X-9-197 (PMC3491030; doi:10.1186/1743-422X-9-197)
Supplement: Additional file 2 — Background information of the 21 NP sequences investigated in the study. [file 1743-422X-9-197-S2.xls]

## Sheet: Sheet1
Protein-coding regions	Host	Accession Numbers	Strains/Isolates
NP	goose	AF431744	ZJ1
NP	goose	AF473851	SF02
NP	goose	AY847294	JS/1/97/Go
NP	goose	GU143550	Go/CH/HLJ/LL01/08
NP	goose	DQ659677	NA-1
NP	goose	JN631747	J5-5-05-Go
NP	chicken	DQ485237	chicken/China/Guangxi6/2002
NP	chicken	GU564399	FMW
NP	chicken	DQ485231	chicken/China/Guangxi11/2003
NP	chicken	DQ485233	chicken/China/Guangxi2/2000
NP	chicken	DQ485232	chicken/China/Guangxi1/2000
NP	chicken	DQ485229	chicken/China/Guangxi7/2002
NP	chicken	DQ486859	GM
NP	chicken	JF343539	chicken/China/Guangxi9/2003
NP	chicken	DQ485230	chicken/China/Guangxi9/2003
NP	chicken	DQ485239	chicken/China/Guangxi10/2003
NP	chicken	DQ485238	chicken/China/Guangxi8/2002
NP	chicken	DQ485235	chicken/China/Guangxi4/2000
NP	chicken	DQ485234	chicken/China/Guangxi3/2000
NP	chicken	JN618348	XJ-2/97
NP	chicken	JN618349	JS-03-05-Ch
