# Supplementary material for: Lack of detection of host associated differences in Newcastle disease viruses of genotype VIId isolated from chickens and geese
Source: Virol J. 2012 Sep 13;9:197. doi: 10.1186/1743-422X-9-197 (PMC3491030; doi:10.1186/1743-422X-9-197)
Supplement: Additional file 3 — Background information of the 28 P sequences investigated in the study. [file 1743-422X-9-197-S3.xls]

## Sheet: Sheet1
Protein-coding regions	Host	Accession Numbers	Strains/Isolates
P	goose	AF431744	ZJ1
P	goose	AF473851	SF02
P	goose	DQ659677	NA-1
P	goose	GU573811	NDV/WfG/CH/HLJ052/06
P	goose	JN631747	JS-5-05-Go
P	goose	GU143550	Go/CH/HLJ/LL01/08
P	chicken	EU345581	Jlan/2/04
P	chicken	EU345582	Lchen/4/03
P	chicken	GU564399	FMW
P	chicken	JF343539	chicken/China/Guangxi9/2003
P	chicken	DQ485230	chicken/China/Guangxi9/2003
P	chicken	EU345588	Wfan/1/97
P	chicken	DQ485229	chicken/China/Guangxi7/2002
P	chicken	DQ486859	GM from China
P	chicken	EU649676	Ytan/2/01
P	chicken	EU345590	Wfan/2/00
P	chicken	DQ485231	chicken/China/Guangxi11/2003
P	chicken	EU345584	Lchen/2/00
P	chicken	EU345585	Qdao/1/02
P	chicken	EU345589	Tan/1/06
P	chicken	EU345593	Lye/2/07
P	chicken	EU345592	Lye/1/07
P	chicken	EU345586	Ytan/1/01
P	chicken	EU345583	Lye/2/03
P	chicken	EU345594	Qdao/2/02
P	chicken	EU345587	Jlan/1/00
P	chicken	JN618348	XJ-2/97
P	chicken	JN618349	JS-3-05-Ch
