# Supplementary material for: Lack of detection of host associated differences in Newcastle disease viruses of genotype VIId isolated from chickens and geese
Source: Virol J. 2012 Sep 13;9:197. doi: 10.1186/1743-422X-9-197 (PMC3491030; doi:10.1186/1743-422X-9-197)
Supplement: Additional file 4 — Background information of the 19 M sequences investigated in the study. [file 1743-422X-9-197-S4.xls]

## Sheet: Sheet1
Protein-coding regions	Host	Accession Numbers	Strains/Isolates
M	goose	AF431744	ZJ1
M	goose	AF473851	SF02
M	goose	GU143550	Go/CH/HLJ/LL01/08,
M	goose	DQ659677	NA-1
M	goose	JN631747	JS-5-05-Go
M	chicken	DQ485255	chicken/China/Guangxi10/2003
M	chicken	DQ485253	chicken/China/Guangxi6/2002
M	chicken	JF343539	chicken/China/Guangxi9/2003
M	chicken	DQ485230	chicken/China/Guangxi9/2003
M	chicken	DQ485254	chicken/China/Guangxi8/2002
M	chicken	DQ485229	chicken/China/Guangxi7/2002
M	chicken	DQ486859	GM
M	chicken	DQ485231	chicken/China/Guangxi11/2003
M	chicken	DQ485249	chicken/China/Guangxi2/2000
M	chicken	DQ485250	chicken/China/Guangxi3/2000
M	chicken	DQ485248	chicken/China/Guangxi1/2000
M	chicken	DQ485251	chicken/China/Guangxi4/2000
M	chicken	JN618348	XJ-2/97
M	chicken	JN618349	JS-3-05-Ch
