# Supplementary material for: Lack of detection of host associated differences in Newcastle disease viruses of genotype VIId isolated from chickens and geese
Source: Virol J. 2012 Sep 13;9:197. doi: 10.1186/1743-422X-9-197 (PMC3491030; doi:10.1186/1743-422X-9-197)
Supplement: Additional file 5 — Background information of the 98 F sequences investigated in the study. [file 1743-422X-9-197-S5.xls]

## Sheet: Sheet1
Protein-coding regions	Host	Accession Numbers	Strains/Isolates
F	goose	GQ245800	JS-18-08-Go
F	goose	EF540729	JG97
F	goose	AY337464	Goose Paramyxovirus
F	goose	GQ255639	goose/GPMV-SH/CHN/2009
F	goose	AF456438	ZJ/1/00/Go
F	goose	DQ114478	HZ
F	goose	AF456442	JS/5/01/Go
F	goose	FJ480822	Go/CH/HLJ/1/06
F	goose	EF592507	white-fronted goose/China/HLJ-75-06
F	goose	AF162714	GPMY/QY97-1
F	goose	GQ245793	XZ-18-07-Go
F	goose	FJ240168	Go/CH/HLJ/LL01/08
F	goose	GQ245794	YZ-19-07-Go
F	goose	FJ480778	NDV/WfG/CH/HLJ052/06
F	goose	EF592504	bean goose/China/HLJ-48-06
F	goose	AF473851	SF02
F	goose	DQ659677	NA-1
F	goose	JN631747	JS-5-05-Go
F	chicken	FJ480803	CK/CH/JL/2/03
F	chicken	FJ480807	CK/CH/JL/5/03
F	chicken	FJ480805	CK/CH/JL/3/03
F	chicken	GQ245798	CZ-10-08-Ch
F	chicken	FJ480800	CK/CH/JL/1/03
F	chicken	GQ245808	XY-31-07-Ch
F	chicken	GQ245810	XZ-7-08-Ch
F	chicken	GQ245806	XY-11-08-Ch
F	chicken	GQ245811	XZ-8-07-Ch
F	chicken	GQ245799	HN-7-06-Ch
F	chicken	GQ245816	XZ-16-07-Ch
F	chicken	GQ245805	SY-1-08-Ch
F	chicken	GQ245815	XZ-13-08-Ch
F	chicken	GQ245813	XZ-12-07-Ch
F	chicken	GQ245809	XZ-5-07-Ch
F	chicken	GQ245797	AN-11-07-Ch
F	chicken	GQ245802	SN-6-08-Ch
F	chicken	GQ245819	ZJ -17-08-Ch
F	chicken	GQ245812	XZ-9-08-Ch
F	chicken	GQ245817	XZ-20-07-Ch
F	chicken	GQ245803	SN-19-08-Ch
F	chicken	FJ882015	HG/Beijing/2009
F	chicken	FJ480820	CK/CH/SHX/1/06
F	chicken	GQ245807	XY-14-08-Ch
F	chicken	GQ245804	SN-20-08-Ch
F	chicken	GQ245814	XZ-12-08-Ch
F	chicken	FJ882014	SG/Liaoning/2009
F	chicken	FJ480789	CK/CH/GD/1/05
F	chicken	AY338284	Y98
F	chicken	GQ245796	AH-2-08-Ch
F	chicken	FJ480804	CK/CH/JL/2/06
F	chicken	FJ480802	CK/CH/JL/1/06
F	chicken	FJ480801	CK/CH/JL/1/05
F	chicken	FJ480796	CK/CH/HN/1/01
F	chicken	DQ228922	SL03
F	chicken	FJ480797	CK/CH/HN/1/03
F	chicken	DQ227249	SQD04
F	chicken	DQ363538	Lye01
F	chicken	FJ480798	CK/CH/HN/1/04
F	chicken	DQ485261	chicken/China/Guangxi10/2003
F	chicken	DQ227253	SPY03
F	chicken	GQ245781	CZ-8-06-Ch
F	chicken	FJ480790	CK/CH/HLJ/1/06
F	chicken	FJ480818	CK/CH/NX/5/06
F	chicken	FJ480819	CK/CH/SD/1/06
F	chicken	FJ480792	CK/CH/HLJ/2/06
F	chicken	FJ011441	SDCX07
F	chicken	GQ245783	HA-2-07-Ch
F	chicken	FJ480813	CK/CH/NX/1/05
F	chicken	FJ217666	sc05
F	chicken	FJ011448	TZ060107
F	chicken	GQ245790	HN-6-07-Ch
F	chicken	GQ245786	HA-13-07-Ch
F	chicken	FJ426563	SDWF01
F	chicken	FJ011443	SDMH07
F	chicken	FJ011442	HNDY07
F	chicken	GQ245787	HA-14-07-Ch
F	chicken	FJ217665	sc03
F	chicken	GQ245780	AN-9-07-Ch
F	chicken	FJ480799	CK/CH/HN/1/07
F	chicken	DQ363537	jinan04
F	chicken	GQ245788	HA-15-07-Ch
F	chicken	FJ480810	CK/CH/LN/2/06
F	chicken	GQ245782	DT-3-08-Ch
F	chicken	GQ245792	SY-17-07-Ch
F	chicken	GQ245784	HA-4-08-Ch
F	chicken	GQ245791	SN-5-08-Ch
F	chicken	FJ480809	CK/CH/LN/1/06
F	chicken	FJ480812	CK/CH/LN/4/06
F	chicken	GQ245789	HA-20-07-Ch
F	chicken	GQ245785	HA-9-06-Ch
F	chicken	FJ480791	CK/CH/HLJ/1/07
F	chicken	GQ245795	YZ-28-07-Ch
F	chicken	DQ486859	GM
F	chicken	JF343539	chicken/China/Guangxi9/2003
F	chicken	GU564399	FMW
F	chicken	DQ485231	chicken/China/Guangxi11/2003
F	chicken	DQ485229	chicken/China/Guangxi7/2002
F	chicken	JN618348	XJ-2/97
F	chicken	JN618349	JS-3-05-Ch
