# Supplementary material for: Lack of detection of host associated differences in Newcastle disease viruses of genotype VIId isolated from chickens and geese
Source: Virol J. 2012 Sep 13;9:197. doi: 10.1186/1743-422X-9-197 (PMC3491030; doi:10.1186/1743-422X-9-197)
Supplement: Additional file 6 — Background information of the 150 HN sequences investigated in the study. [file 1743-422X-9-197-S6.xls]

## Sheet: Sheet1
Protein-coding regions	Host	Accession Numbers	Strains/Isolates
HN	goose	EF211818	JS/8/06/Go
HN	goose	EU044814	JS/4/05/Go
HN	goose	EU044813	JS/3/06/Go
HN	goose	EU044816	JS/5/05/Go
HN	goose	GQ245855	JS-18-08-Go
HN	goose	GU573796	NDV/WfG/CH/HLJ052/06
HN	goose	AF456431	JS/3/98/Go
HN	goose	AY351959	YG97
HN	goose	DQ682451	SD/5/04/Go
HN	goose	DQ682447	JS/1/03/Go
HN	goose	AF456430	JS/2/98/Go
HN	goose	AF456429	JS/1/97/Go
HN	goose	DQ228935	JS03
HN	goose	DQ228927	JS01
HN	goose	AF456434	JS/5/01/Go
HN	goose	EF211815	JS/5/06/Go
HN	goose	EF579735	Goose/Guangdong/GZ/06
HN	goose	DQ228928	JS02
HN	goose	DQ469832	JS-3-05
HN	goose	DQ234589	JS06
HN	goose	FJ240169	Go/CH/HLJ/LL01/08
HN	goose	EU044815	JS/4/06/Go
HN	goose	EF211816	JS/6/06/Go
HN	goose	DQ682452	SD/6/04/Go
HN	goose	EF211817	JS/7/06/Go
HN	goose	DQ469833	JS-4-05
HN	goose	DQ469831	JS-2-05
HN	goose	DQ228929	JS04
HN	goose	DQ469830	JS-1-05
HN	goose	GQ245849	YZ-19-07-Go
HN	goose	GQ245848	XZ-18-07-Go
HN	goose	DQ682450	SD/1/04/Go
HN	goose	DQ682448	JS/1/04/Go
HN	goose	DQ682449	JS/1/05/Go
HN	goose	EU044810	JS/2/05/Go
HN	goose	AF456433	GD/1/98/Go
HN	goose	JN631747	JS-5-05-Go
HN	goose	AF431744	ZJ1
HN	goose	AF473851	SF02
HN	goose	DQ659677	NA-1
HN	chicken	GQ245861	XY-11-08-Ch
HN	chicken	GQ245863	XY-31-07-Ch
HN	chicken	GQ245853	CZ-10-08-Ch
HN	chicken	GQ245852	AN-11-07-Ch
HN	chicken	GQ245866	XZ-8-07-Ch
HN	chicken	GQ245854	HN-7-06-Ch
HN	chicken	GQ245871	XZ-16-07-Ch
HN	chicken	GQ245864	XZ-5-07-Ch
HN	chicken	GQ245865	XZ-7-08-Ch
HN	chicken	HM748952	chicken/China/SD4/2008
HN	chicken	GQ245870	XZ-13-08-Ch
HN	chicken	GQ245860	SY-1-08-Ch
HN	chicken	GQ245857	SN-6-08-Ch
HN	chicken	GQ245874	ZJ-17-08-Ch
HN	chicken	GQ245868	XZ-12-07-Ch
HN	chicken	GQ245851	AH-2-08-Ch
HN	chicken	GQ245867	XZ-9-08-Ch
HN	chicken	GQ245858	SN-19-08-Ch
HN	chicken	FJ882012	SG/Liaoning/2009
HN	chicken	DQ023557	lchen-2-00
HN	chicken	FJ882013	HG/Beijing/2009
HN	chicken	HM750911	SX08
HN	chicken	GQ245859	SN-20-08-Ch
HN	chicken	HM750908	ND08
HN	chicken	GQ245872	XZ-20-07-Ch
HN	chicken	GQ245862	XY-14-08-Ch
HN	chicken	GQ245869	XZ-12-08-Ch
HN	chicken	HM748949	chicken/China/SD2/2007
HN	chicken	EU481973	SHY06
HN	chicken	DQ023155	lchen-1-99
HN	chicken	HM750910	XT09
HN	chicken	EU044825	GX/5/05/Ch
HN	chicken	EU044823	GX/3/05/Ch
HN	chicken	EU044822	GX/2/05/Ch
HN	chicken	EU044821	GX/1/05/Ch
HN	chicken	DQ023148	jlan-1-00
HN	chicken	DQ234579	SL03
HN	chicken	DQ023559	lwu-1-04
HN	chicken	HM483388	Chinju
HN	chicken	DQ023153	lchen-4-03
HN	chicken	DQ023554	jlan-2-04
HN	chicken	EF579736	Chicken/Shandong/PYan/04
HN	chicken	DQ228932	SCL03
HN	chicken	DQ234590	TJ05
HN	chicken	DQ234588	SWS03
HN	chicken	DQ368684	GD05
HN	chicken	DQ023154	lchen-3-02
HN	chicken	EF579737	Chicken/Shandong/DG/02
HN	chicken	DQ228925	TJ03
HN	chicken	DQ023558	wfan-3-01
HN	chicken	GQ853450	ND-XX08
HN	chicken	FJ011444	TZ060107
HN	chicken	DQ485272	chicken/Guangxi14/2005
HN	chicken	DQ228924	WHZ03
HN	chicken	DQ234592	SGM01
HN	chicken	FJ011447	HNDY07
HN	chicken	FJ011445	SDCX07
HN	chicken	EU044824	GX/4/O5/Ch
HN	chicken	EF540730	JG97
HN	chicken	FJ011446	SDMH07
HN	chicken	EU044817	JS/5/06/Ch
HN	chicken	EF666110	JS/1/05/Ch
HN	chicken	DQ485270	chicken/Guangxi13/2004
HN	chicken	DQ234583	SKY03
HN	chicken	DQ023156	ytan-1-01
HN	chicken	DQ023149	wfan-2-00
HN	chicken	HM750909	KD1
HN	chicken	EU044827	JS/10/05/Ch
HN	chicken	EU044819	JS/8/05/Ch
HN	chicken	DQ234591	SDD01
HN	chicken	GQ245850	YZ-28-07-Ch
HN	chicken	GQ245844	HA-20-07-Ch
HN	chicken	GQ245840	HA-9-06-Ch
HN	chicken	EU044811	JS/2/06/Ch
HN	chicken	DQ228933	SQD04
HN	chicken	DQ234581	SSX03
HN	chicken	DQ023555	wfan-1-97
HN	chicken	GQ245847	SY-17-07-Ch
HN	chicken	GQ245836	CZ-8-06-Ch
HN	chicken	EU310269	Broiler/Shandong/WF/07
HN	chicken	EF579738	Broiler/Shandong/YS/06
HN	chicken	GQ245842	HA-14-07-Ch
HN	chicken	GQ245841	HA-13-07-Ch
HN	chicken	GQ245837	DT-3-08-Ch
HN	chicken	FJ217668	sc03
HN	chicken	GQ245843	HA-15-07-Ch
HN	chicken	GQ245846	SN-5-08-Ch
HN	chicken	GQ245838	HA-2-07-Ch
HN	chicken	FJ217669	sc05
HN	chicken	DQ485262	chicken/China/Guangxi1/2000
HN	chicken	HM750912	GD08
HN	chicken	GQ245835	AN-9-07-Ch
HN	chicken	GQ245845	HN-6-07-Ch
HN	chicken	HM748950	chicken/China/SD2/2008
HN	chicken	EU044809	JS/1/06/Ch
HN	chicken	DQ485267	chicken/China/Guangxi6/2002
HN	chicken	GQ245839	HA-4-08-Ch
HN	chicken	EU526294	TW-84-486
HN	chicken	DQ023152	qdao-2-02
HN	chicken	DQ023151	qdao-1-02
HN	chicken	DQ023150	ytan-2-01
HN	chicken	DQ485263	chicken/China/Guangxi2/2000
HN	chicken	DQ486859	GM
HN	chicken	DQ485231	chicken/China/Guangxi11/2003
HN	chicken	GU564399	FMW
HN	chicken	JF343539	chicken/China/Guangxi9/2003
HN	chicken	GQ994433	XD/Shandong/08
HN	chicken	DQ485229	chicken/China/Guangxi7/2002
HN	chicken	JN618348	XJ-2/97
HN	chicken	JN618349	JS-3-05-Ch
