# Supplementary material for: Lack of detection of host associated differences in Newcastle disease viruses of genotype VIId isolated from chickens and geese
Source: Virol J. 2012 Sep 13;9:197. doi: 10.1186/1743-422X-9-197 (PMC3491030; doi:10.1186/1743-422X-9-197)
Supplement: Additional file 7 — Background information of the 13 HN sequences investigated in the study. [file 1743-422X-9-197-S7.xls]

## Sheet: Sheet1
Protein-coding regions	Host	Accession Numbers	Strains/Isolates
L	goose	AF431744	ZJ1
L	goose	AF473851	SF02
L	goose	GU143550	Go/CH/HLJ/LL01/08
L	goose	DQ659677	NA-1
L	goose	JN631747	JS-5-05-Go
L	chicken	GU564399	FMW
L	chicken	JF343539	chicken/China/Guangxi9/2003
L	chicken	DQ485230	chicken/China/Guangxi9/2003
L	chicken	DQ486859	GM
L	chicken	DQ485231	chicken/China/Guangxi11/2003
L	chicken	DQ485229	chicken/China/Guangxi7/2002
L	chicken	JN618348	XJ-2/97
L	chicken	JN618349	JS-3-05-Ch
